# Supplementary material for: Myosin Class I Genes Follow a Cell Type-Specific Transcription Pattern in Human Haematopoietic Cell Lines
Source: Int J Mol Sci. 2026 Feb 12;27(4):1777. doi: 10.3390/ijms27041777 (PMC12940969; doi:10.3390/ijms27041777)
Supplement: Supplementary file 1 [file ijms-27-01777-s001.zip]

Archive with 6 entries (5 files):
- Supplementary Data/
- Supplementary Data/Gel1_raw.tif
- Supplementary Data/Gel2_raw.tif
- Supplementary Data/Supplementary Figures_Myosin class I.pdf
- Supplementary Data/Supplementary Tables_Myosin class I.xlsx
- Supplementary Data/~$Supplementary Tables_Myosin class I.xlsx
