# Supplementary material for: Myosin Class I Genes Follow a Cell Type-Specific Transcription Pattern in Human Haematopoietic Cell Lines
Source: Int J Mol Sci. 2026 Feb 12;27(4):1777. doi: 10.3390/ijms27041777 (PMC12940969; doi:10.3390/ijms27041777)
Supplement: Supplementary file 1 [file ijms-27-01777-s001.zip › Supplementary Data/Supplementary Tables_Myosin class I.xlsx]

## Sheet: Supplementary Table S1
Supplementary Table S1. Human MYO1 genes
Gene name	Location in human genome	Number of isoforms	Transcript variant #	Sequence	HPA entry	UniProt entry
MYO1A	12q13.3	2	transcript variant 1	https://www.ncbi.nlm.nih.gov/nuccore/NM_001256041.2	https://www.proteinatlas.org/ENSG00000166866-MYO1A	https://www.uniprot.org/uniprotkb/Q9UBC5
			transcript variant 2	https://www.ncbi.nlm.nih.gov/nuccore/NM_005379.4
MYO1B	2q32.3	5	transcript variant 1	https://www.ncbi.nlm.nih.gov/nuccore/NM_001130158.3	https://www.proteinatlas.org/ENSG00000128641-MYO1B	https://www.uniprot.org/uniprotkb/O43795
			transcript variant 2	https://www.ncbi.nlm.nih.gov/nuccore/NM_012223.5
			transcript variant 3	https://www.ncbi.nlm.nih.gov/nuccore/NM_001161819.3
			transcript variant 4	https://www.ncbi.nlm.nih.gov/nuccore/NM_001330237.2
			transcript variant 5	https://www.ncbi.nlm.nih.gov/nuccore/NM_001330238.2
MYO1C	17p13.3	4	transcript variant 1	https://www.ncbi.nlm.nih.gov/nuccore/NM_001080779.2	https://www.proteinatlas.org/ENSG00000197879-MYO1C	https://www.uniprot.org/uniprotkb/O00159
			transcript variant 2	https://www.ncbi.nlm.nih.gov/nuccore/NM_001080950.2
			transcript variant 3	https://www.ncbi.nlm.nih.gov/nuccore/NM_033375.5
			transcript variant 4	https://www.ncbi.nlm.nih.gov/nuccore/NM_001363855.1
MYO1D	17q11.2	4	transcript variant 1	https://www.ncbi.nlm.nih.gov/nuccore/NM_015194.3	https://www.proteinatlas.org/ENSG00000176658-MYO1D	https://www.uniprot.org/uniprotkb/O94832
			transcript variant 2	https://www.ncbi.nlm.nih.gov/nuccore/NM_001303279.2
			transcript variant 3	https://www.ncbi.nlm.nih.gov/nuccore/NM_001303280.2
			transcript variant 4	https://www.ncbi.nlm.nih.gov/nuccore/NM_001411088.1
MYO1E	15q22.2	1		https://www.ncbi.nlm.nih.gov/nuccore/NM_004998.4	https://www.proteinatlas.org/ENSG00000157483-MYO1E	https://www.uniprot.org/uniprotkb/Q12965
MYO1F	19p13.2	8 + 3 non-coding	transcript variant 1	https://www.ncbi.nlm.nih.gov/nuccore/NM_012335.4	https://www.proteinatlas.org/ENSG00000142347-MYO1F	https://www.uniprot.org/uniprotkb/O00160
			transcript variant 2	https://www.ncbi.nlm.nih.gov/nuccore/NM_001348355.2
			transcript variant 3	https://www.ncbi.nlm.nih.gov/nuccore/NM_001440609.1
			transcript variant 4	https://www.ncbi.nlm.nih.gov/nuccore/NM_001440610.1
			transcript variant 5	https://www.ncbi.nlm.nih.gov/nuccore/NM_001440611.1
			transcript variant 6	https://www.ncbi.nlm.nih.gov/nuccore/NM_001440612.1
			transcript variant 7	https://www.ncbi.nlm.nih.gov/nuccore/NM_001440613.1
			transcript variant 8	https://www.ncbi.nlm.nih.gov/nuccore/NM_001440614.1
			transcript variant 9, non-coding	https://www.ncbi.nlm.nih.gov/nuccore/NR_199720.1
			transcript variant 10, non-coding	https://www.ncbi.nlm.nih.gov/nuccore/NR_199721.1
			transcript variant 11, non-coding	https://www.ncbi.nlm.nih.gov/nuccore/NR_199722.1
MYO1G	7p13	1		https://www.ncbi.nlm.nih.gov/nuccore/NM_033054.3	https://www.proteinatlas.org/ENSG00000136286-MYO1G	https://www.uniprot.org/uniprotkb/B0I1T2
MYO1H	12q24.11	1		https://www.ncbi.nlm.nih.gov/nuccore/NM_001101421.4	https://www.proteinatlas.org/ENSG00000174527-MYO1H	https://www.uniprot.org/uniprotkb/Q8N1T3

## Sheet: Supplementary Table S2
Supplementary Table S2. Annotated cell lines used in RNA-seq experiments
cell_line	num_biological_replicates	num_technical_replicates	anatomic_source	tissue_origin	cell_type	cell_type_specified	malignant (0-no; 1-yes)	cancer (0-no; 1-yes)	haematologic malignancy (0-no; 1-yes)	fibroma/sarcoma (0-no; 1-yes)	neuronal/glial tumour (0-no; 1-yes)	connective tissue migratory score (0-not applicable , 1-non-malignant, 2-primary, 3-metastasing)	epithelial tissue migratory score (0-not applicable , 1-non-malignant, 2-primary, 3-metastasing)
HUVEC/TERT2	2	2	Umbilical vein	connective tissue	normal	normal endothelium	0	0	0	0	0	1	0
U-698-M	4	10	Tonsil	connective tissue	haematologic malignancy	B lymphoblastic lymphoma	1	0	1	0	0	3	0
U-2197	2	2	Subcutis	connective tissue	fibroma	malignant fibrous histiocytoma	1	0	0	1	0	2	0
HHSteC	2	2	Liver	connective tissue	normal	pericyte	0	0	0	0	0	1	0
HAP1	2	2	Bone marrow	connective tissue	haematologic malignancy	CML	1	0	1	0	0	2	0
U-937	4	8	Pleural effusion	connective tissue	haematologic malignancy	histiocytic lymphoma	1	0	1	0	0	3	0
HDLM-2	1	3	Pleural effusion	connective tissue	haematologic malignancy	Hodgkin lymphoma	1	0	1	0	0	3	0
U-266/70	2	4	Peripheral blood	connective tissue	haematologic malignancy	multiple myeloma	1	0	1	0	0	2	0
U-266/84	2	6	Peripheral blood	connective tissue	haematologic malignancy	multiple myeloma	1	0	1	0	0	2	0
Karpas-707	2	2	Bone marrow	connective tissue	haematologic malignancy	multiple myeloma	1	0	1	0	0	2	0
Reh	2	3	Peripheral blood	connective tissue	haematologic malignancy	ALL	1	0	1	0	0	2	0
RPMI-8226	2	2	Peripheral blood	connective tissue	haematologic malignancy	plasmacytoma	1	0	1	0	0	2	0
THP-1	2	4	Peripheral blood	connective tissue	haematologic malignancy	AML	1	0	1	0	0	2	0
MOLT-4	2	3	Peripheral blood	connective tissue	haematologic malignancy	T cell ALL	1	0	1	0	0	2	0
Daudi	2	4	Peripheral blood	connective tissue	haematologic malignancy	Burkitt's lymphoma	1	0	1	0	0	2	0
HMC-1	2	3	Peripheral blood	connective tissue	haematologic malignancy	mast cell leukemia	1	0	1	0	0	2	0
Jurkat	2	4	Peripheral blood	connective tissue	haematologic malignancy	T-ALL	1	0	1	0	0	2	0
HL-60	2	2	Peripheral blood	connective tissue	haematologic malignancy	APML	1	0	1	0	0	2	0
HEL	2	3	Peripheral blood	connective tissue	haematologic malignancy	AML M6 erythroleukemia	1	0	1	0	0	2	0
AF22	2	4	Skin	connective tissue	normal	normal iPSC	0	0	0	0	0	1	0
fHDF/TERT166	2	2	Foreskin	connective tissue	normal	normal fibroblasts	0	0	0	0	0	1	0
BJ hTERT+ SV40 Large T+ RasG12V	2	2	Foreskin	connective tissue	normal	normal fibroblasts	0	0	0	0	0	1	0
BJ1-hTERT	2	2	Foreskin	connective tissue	normal	normal fibroblasts	0	0	0	0	0	1	0
BJ hTERT+ SV40 Large T+	2	2	Foreskin	connective tissue	normal	normal fibroblasts	0	0	0	0	0	1	0
BJ [Human fibroblast]	2	2	Foreskin	connective tissue	normal	normal fibroblasts	0	0	0	0	0	1	0
TIME	1	2	Foreskin	connective tissue	normal	normal endothelium	0	0	0	0	0	1	0
Rh30	2	3	Bone marrow	connective tissue	sarcoma	alveolar rhabdomyosarcoma	1	0	0	1	0	3	0
NB4	2	2	Bone marrow	connective tissue	haematologic malignancy	APML	1	0	1	0	0	2	0
K-562	2	4	Pleural effusion	connective tissue	haematologic malignancy	CML	1	0	1	0	0	2	0
U2OS	4	8	Bone	connective tissue	sarcoma	osteosarcoma	1	0	0	1	0	2	0
ASC52telo	2	2	Adipose	connective tissue	normal	normal MSC	0	0	0	0	0	1	0
ASC diff	2	2	Adipose	connective tissue	normal	normal MSC	0	0	0	0	0	1	0
SiHa	1	2	Cervix	epithelium	carcinoma	squamous cell carcinoma	1	1	0	0	0	0	2
hTEC/SVTERT24-B	2	2	Thymus	epithelium	normal	normal tymic epithelium	0	0	0	0	0	0	1
SK-MEL-30	2	5	Skin	epithelium	carcinoma	melanoma	1	1	0	0	0	0	3
A-431	2	6	Skin	epithelium	carcinoma	epidermoid carcinoma	1	1	0	0	0	0	2
HaCaT	2	3	Skin	epithelium	normal	normal keratinocyte	0	0	0	0	0	0	1
hTERT-RPE1	2	4	Eye	epithelium	normal	normal pigmented epithelium	0	0	0	0	0	0	1
WM115	2	2	Skin	epithelium	carcinoma	melanoma	1	1	0	0	0	0	2
OE19	2	4	Esophagus	epithelium	carcinoma	esophageal adenocarcinoma	1	1	0	0	0	0	2
MCF7	2	2	Pleural effusion	epithelium	carcinoma	adenocarcinoma of mammary gland	1	1	0	0	0	0	3
SK-BR-3	2	2	Pleural effusion	epithelium	carcinoma	adenocarcinoma of mammary gland	1	1	0	0	0	0	3
SCLC-21H	2	2	Pleural effusion	epithelium	carcinoma	small cell lung carcinoma	1	1	0	0	0	0	3
T-47D	2	2	Pleural effusion	epithelium	carcinoma	adenocarcinoma of mammary gland	1	1	0	0	0	0	3
Capan-2	2	2	Pancreas	epithelium	carcinoma	pancreatic adenocarcinoma	1	1	0	0	0	0	2
hTERT-HME1	2	2	Breast	epithelium	normal	normal epithelium	0	0	0	0	0	0	1
AN3-CA	2	2	Lymph node	epithelium	carcinoma	endometrial adenocarcinoma	1	1	0	0	0	0	3
A-549	2	2	Lung	epithelium	carcinoma	lung adenocarcinoma	1	1	0	0	0	0	2
Hep-G2	2	4	Liver	epithelium	carcinoma	hepatocellular carcinoma	1	1	0	0	0	0	2
Caco-2	2	2	Colon	epithelium	carcinoma	colon adenocarcenoma	1	1	0	0	0	0	2
HEK293	2	2	Fetal kidney	epithelium	normal	kidney epithelium	0	0	0	0	0	0	1
RPTEC/TERT1	2	2	Kidney	epithelium	normal	kidney epithelium	0	0	0	0	0	0	1
hTCEpi	2	2	Eye	epithelium	normal	normal corneal epithelium	0	0	0	0	0	0	1
HeLa	2	4	Cervix	epithelium	carcinoma	cervical adenocarcinoma	1	1	0	0	0	0	2
BeWo	2	2	Brain	epithelium	carcinoma	choriocarcinoma	1	1	0	0	0	0	3
HBEC3-KT	2	2	Bronchus	epithelium	normal	normal epithelium	0	0	0	0	0	0	1
PC-3	2	2	Bone	epithelium	carcinoma	prostatic adenocarcinoma	1	1	0	0	0	0	3
RT-4	2	4	Urinary bladder	epithelium	carcinoma	transitional cell papilloma	1	1	0	0	0	0	2
EFO-21	2	6	Ascites	epithelium	carcinoma	ovary cystadenocarcinoma	1	1	0	0	0	0	3
HSkMC	2	2	Muscle	muscle	normal	normal skeletal muscle cells	0	0	0	0	0	0	0
LHCN-M2	2	2	Muscle	muscle	normal	normal myoblasts	0	0	0	0	0	0	0
GaMG	2	4	Brain	nervous tissue	glioblastoma	glioblastoma	1	0	0	0	1	0	0
U-138MG	2	2	Brain	nervous tissue	glioblastoma	glioblastoma	1	0	0	0	1	0	0
U-251MG	2	6	Brain	nervous tissue	glioblastoma	glioblastoma	1	0	0	0	1	0	0
U-87MG ATCC	2	2	Brain	nervous tissue	glioblastoma	glioma	1	0	0	0	1	0	0
SH-SY5Y	2	2	Bone marrow	nervous tissue	neuroblastoma	neuroblastoma	1	0	0	0	1	0	0

## Sheet: Supplementary Table S3
Supplementary Table S3. Annotated cell lines used in qPCR experiments
cell_line	anatomic_source	tissue_origin	cell_type	cell_type_specified	malignant (0-no; 1-yes)	cancer (0-no; 1-yes)	haematologic malignancy (0-no; 1-yes)	fibroma/sarcoma (0-no; 1-yes)	neuronal/glial tumour (0-no; 1-yes)	connective tissue migratory score (0-not applicable , 1-non-malignant, 2-primary, 3-metastasing)	epithelial tissue migratory score (0-not applicable , 1-non-malignant, 2-primary, 3-metastasing)
A-549	Lung	epithelium	carcinoma	lung adenocarcinoma	1	1	0	0	0	0	2
AsPC-1	Ascites	epithelium	carcinoma	pancreatic adenocarcinoma	1	1	0	0	0	0	3
Caco-2	Colon	epithelium	carcinoma	colon adenocarcenoma	1	1	0	0	0	0	2
Capan-2	Pancreas	epithelium	carcinoma	pancreatic adenocarcinoma	1	1	0	0	0	0	2
CEM/C1	Peripheral blood	connective tissue	haematologic malignancy	T-ALL	1	0	1	0	0	2	0
DU-145	Brain metastasis	epitheluim	carcinoma	prostatic adenocarcinoma	1	1	0	0	0	0	3
EFO-21	Ascites	epithelium	carcinoma	ovary cystadenocarcinoma	1	1	0	0	0	0	3
H1299	Lung	epithelium	carcinoma	lung carcinoma	1	1	0	0	0	0	2
H358	Lung	epithelium	carcinoma	lung carcinoma	1	1	0	0	0	0	2
H460	Pleural effusion	epithelium	carcinoma	lung adenocarcinoma	1	1	0	0	0	0	3
HBL100	Mammary gland	epithelium	normal	normal epithelium	0	0	0	0	0	0	1
HCT116	Large intestine	epithelium	carcinoma	colon carcinoma	1	1	0	0	0	0	2
HEK293	Fetal kidney	epithelium	normal	kidney epithelium	0	0	0	0	0	0	1
HL-60	Peripheral blood	connective tissue	haematologic malignancy	APML	1	0	1	0	0	2	0
HT29	Colon	epitheluim	carcinoma	colon adenocarcenoma	1	1	0	0	0	0	2
Jurkat	Peripheral blood	connective tissue	haematologic malignancy	T-ALL	1	0	1	0	0	2	0
K-562	Pleural effusion	connective tissue	haematologic malignancy	CML	1	0	1	0	0	2	0
LnCap	Lymph node	epithelium	carcinoma	prostatic adenocarcinoma	1	1	0	0	0	0	3
MCF10A	Mammary gland	epithelium	normal	normal epithelium	0	0	0	0	0	0	1
MCF7	Pleural effusion	epithelium	carcinoma	adenocarcinoma of mammary gland	1	1	0	0	0	0	3
MDA-MB-231	Mammary gland	epithelium	carcinoma	mammary adenocarcinoma	1	1	0	0	0	0	2
MIAPaCa-2	Pancreas	epithelium	carcinoma	pancreatic adenocarcinoma	1	1	0	0	0	0	2
MOLT-4	Peripheral blood	connective tissue	haematologic malignancy	T cell ALL	1	0	1	0	0	2	0
OVCAR3	Pleural effusion	epithelium	carcinoma	ovarian carcinoma	1	1	0	0	0	0	3
OVCAR8	Ovary	epithelium	carcinoma	ovarian carcinoma	1	1	0	0	0	0	2
Panc-1	Pancreas	epithelium	carcinoma	pancreatic adenocarcinoma	1	1	0	0	0	0	2
Raji	Maxilla	connective tissue	haematologic malignancy	B-cell lymphoma	1	0	1	0	0	2	0
RPMI-8866	Peripheral blood	connective tissue	normal	normal B-cells	0	0	0	0	0	0	0
RWPE-1	Prostate	epithelium	normal	normal epithelium	0	0	0	0	0	0	1
SKOV3	Ovary	epithelium	carcinoma	ovarian carcinoma	1	1	0	0	0	0	2
SW480	Large intestine	epithelium	carcinoma	colon carcinoma	1	1	0	0	0	0	2
SW837	Colon	epithelium	carcinoma	colon adenocarcenoma	1	1	0	0	0	0	2
T-47D	Pleural effusion	epithelium	carcinoma	adenocarcinoma of mammary gland	1	1	0	0	0	0	3
THP-1	Peripheral blood	connective tissue	haematologic malignancy	AML	1	0	1	0	0	2	0
Wi38	Lung	connective tissue	normal	normal fibroblasts	0	0	0	0	0	1	0

## Sheet: Supplementary Table S4
Supplementary Table S4. Primers and probes used in qPCR experiments
Gene	Gene ID	Primer/Probe	Sequence 5’-3’	Product Tm
MYOIA	4640	Primer for	TTCGGGAGATTGGGGAGATG	84.5°C
		Primer rev	ATGTTCTTAGCCAGGGCGTC
		Probe	VIC-AAAGGTGGTCACTGCACTGAATGTTA-BHQ2
MYOIB	4430	Primer for	TCAGACCTGGCACAGTCACT	85°C
		Primer rev	TCCACCTGGTACAGCACCTT
		Probe	VIC-TCTCGGTTCCTCAATGACACGTCT-BHQ2
MYOIC	4641	Primer for	CTTTTACCTGGCTCGTCGG	88°C
		Primer rev	TGCAGCTTCTCGTTGCAGTAA
		Probe	VIC-TGGCGGAGCACCACGGTTCT-BHQ2
MYOID	4642	Primer for	TGAGAAAGCCCTTCTTTACCG	85.5°C
		Primer rev	GTGGTGTCATAGTTCTTGACC
		Probe	VIC-CATCATTGACAAGCAGCACACAGAA-BHQ2
MYOIE	4643	Primer for	GAAATTCAGCAATACGCTTGAAC	87°C
		Primer rev	TCCTTCTGGTAGGACGGGA
		Probe	VIC-GCAAGTGCAGTTCCACCAAGGG-BHQ2
MYOIF	4542	Primer for	AGAGGCATGGATCGCAATGG	NA
		Primer rev	GGTCAGGCACGTTGAGGAAT
		Probe	ROX-TGGGAGCCAGCAGACGACCC-BHQ2
MYOIG	64005	Primer for	GGAGCAGGACTCAACATGAC	87.5°C
		Primer rev	CCTCCTCCGTCTCCACAAA
		Probe	ROX-CAGTGCCTTGGACAGTGATGAG-BHQ2
MYOIH	283446	Primer for	CATTGTGCCAAAGAGTCATCCA	NA
		Primer rev	CACAGCCTTGGTCGTCTTCT
		Probe	ROX-TTGGAATTATTGCCAGTGTCTTACAC-BHQ2
UBC	7316	Primer for	TTGGGTCGCAGTTCTTGTTTG	84°C
		Primer rev	TGCCTTGACATTCTCGATGGT
		Probe	ROX-TCGCTGTGATCGTCACTTGACAATG-BHQ2
YWHAZ	7534	Primer for	GCAGGCTGAGCGATATGATG	81°C
		Primer rev	ACCTACGGGCTCCTACAACA
		Probe	ROX-GCATGAAGTCTGTAACTGAGCAAGGA-BHQ2

## Sheet: Supplementary Table S5
Supplementary Table S5. Normalized relative quantities (NRQ) of MYO1 genes in human cell lines
qPCR NRQ	MYOIA	MYOIB	MYOIC	MYOID	MYOIE	MYOIF	MYOIG	MYOIH	tissue_origin	cell_type	cell_type_specified	malignant (0-no; 1-yes)	cancer (0-no; 1-yes)	haematologic malignancy (0-no; 1-yes)	fibroma/sarcoma (0-no; 1-yes)	neuronal/glial tumour (0-no; 1-yes)	connective tissue migratory score (0-not applicable , 1-non-malignant, 2-primary, 3-metastasing)	epithelial tissue migratory score (0-not applicable , 1-non-malignant, 2-primary, 3-metastasing)
Raji	0.620168	0	0.328813	0.436064	0.135837	0	0.245095	0	connective tissue	haematologic malignancy	B-cell lymphoma	1	0	1	0	0	2	0
RPMI-8866	0.0485124	0	0.823727	0	4.3498	0	4.17762	0	connective tissue	normal	normal B-cells	0	0	0	0	0	1	0
CEM/C1	1.16444	0.558206	0.0507912	0	0	0	2.58869	0	connective tissue	haematologic malignancy	T-ALL	1	0	1	0	0	2	0
Jurkat	0.596288	1.75214	0.082133	0.0925606	0	0	1.55561	0	connective tissue	haematologic malignancy	T-ALL	1	0	1	0	0	2	0
MOLT-4	2.28949	0.859428	0.0138154	0	0	0	9.02739	0	connective tissue	haematologic malignancy	T cell ALL	1	0	1	0	0	2	0
HL-60	0.265098	0.0311217	0.00871826	0	0	0	7.65861	0	connective tissue	haematologic malignancy	APML	1	0	1	0	0	2	0
K562	2.09421	0.0222449	0.0911792	0.857553	0	0	0	0	connective tissue	haematologic malignancy	CML	1	0	1	0	0	2	0
THP-1	8.63468	0.00572424	0.0595628	0	0	0	2.92434	0	connective tissue	haematologic malignancy	AML	1	0	1	0	0	2	0
HEK293	5.80331	1.71356	0.793203	2.09918	0.261836	0	0	0	epithelium	normal	kidney epithelium	0	0	0	0	0	0	1
Wi38	2.75752	2.39728	1.09866	0	0.248815	0	0	0	connective tissue	normal	normal fibroblasts	0	0	0	0	0	1	0
H358	0.308703	0.908864	0.621511	0.911576	0.117237	0	0	0	epithelium	carcinoma	lung carcinoma	1	1	0	0	0	0	2
H460	1.64564	1.35629	0.624239	0.0725072	0.117466	0	0	0	epithelium	carcinoma	lung adenocarcinoma	1	1	0	0	0	0	3
H1299	0.884326	0.148605	0.416748	0	0.0529112	0	0	0	epithelium	carcinoma	lung carcinoma	1	1	0	0	0	0	2
A549	0.798445	1.94103	1.0086	0.011676	2.58867	0	0	0	epithelium	carcinoma	lung adenocarcinoma	1	1	0	0	0	0	2
OVCAR3	0.256246	1.35716	1.42753	0.296186	0.610132	0	0	0	epithelium	carcinoma	ovarian carcinoma	1	1	0	0	0	0	3
OVCAR8	0.94265	0.204768	2.63743	0.078268	0.669154	0	0	0	epithelium	carcinoma	ovarian carcinoma	1	1	0	0	0	0	2
SKOV3	0.286015	1.81282	1.70982	0.847308	2.32023	0	0	0	epithelium	carcinoma	ovarian carcinoma	1	1	0	0	0	0	2
EFO-21	1.67451	2.59503	7.67389	0.38675	1.7895	0	0	0	epithelium	carcinoma	ovary cystadenocarcinoma	1	1	0	0	0	0	3
MCF7	68.122	2.22865	1.04661	0.271072	0.486442	0	0	0	epithelium	carcinoma	adenocarcinoma of mammary gland	1	1	0	0	0	0	3
MCF10A	0.0408936	1.49288	0.84197	0.573011	0.528992	0	0	0	epithelium	normal	normal epithelium	0	0	0	0	0	0	1
T-47D	0.0945469	0.525605	1.37383	1.37383	0.140677	0	0	0	epithelium	carcinoma	adenocarcinoma of mammary gland	1	1	0	0	0	0	3
MDA-MB-231	1.26469	0.922621	1.14327	0.00418236	0.108463	0	0	0	epithelium	carcinoma	mammary adenocarcinoma	1	1	0	0	0	0	2
HBL100	1.60794	5.13049	3.56086	0.127673	2.52484	0	0	0	epithelium	normal	normal epithelium	0	0	0	0	0	0	1
Panc-1	0.109437	0.543663	1.03976	0.031425	0.441441	0	0	0	epithelium	carcinoma	pancreatic adenocarcinoma	1	1	0	0	0	0	2
Capan-2	4.29231	0.0666828	2.38736	0.974158	0.362475	0	0	0	epithelium	carcinoma	pancreatic adenocarcinoma	1	1	0	0	0	0	2
AsPC1	8.40901	1.09299	0.494457	0.137008	0.496798	0	0	0	epithelium	carcinoma	pancreatic adenocarcinoma	1	1	0	0	0	0	3
MIAPaCa-2	20.916	0	2.51545	0	3.10766	0	0	0	epithelium	carcinoma	pancreatic adenocarcinoma	1	1	0	0	0	0	2
RWPE-1	0.254243	0.979205	0.203814	0.297869	0.313515	0	0	0	epithelium	normal	normal epithelium	0	0	0	0	0	0	1
LnCaP	0.827661	1.37114	3.09473	1.365	0.268254	0	0	0	epithelium	carcinoma	prostatic adenocarcinoma	1	1	0	0	0	0	3
DU-145	0.23349	2.2551	1.17317	0.434312	0.292663	0	0	0	epitheluim	carcinoma	prostatic adenocarcinoma	1	1	0	0	0	0	3
SW837	4.13848	1.54138	0.841224	1.63875	0.497341	0	0	0	epithelium	carcinoma	colon adenocarcenoma	1	1	0	0	0	0	2
SW480	0.940877	1.85413	5.45473	5.98645	0.339969	0	0	0	epithelium	carcinoma	colon carcinoma	1	1	0	0	0	0	2
HCT116	0.30988	1.02627	0.649912	0.225318	0.071444	0	0	0	epithelium	carcinoma	colon carcinoma	1	1	0	0	0	0	2
CaCO-2	42.8082	19.3386	3.81837	22.6167	3.42409	0	0	0	epithelium	carcinoma	colon adenocarcenoma	1	1	0	0	0	0	2
HT29	0.172638	0.0658848	3.10217	1.39444	0.621751	0	0	0	epitheluim	carcinoma	colon adenocarcenoma	1	1	0	0	0	0	2
